# Supplementary material for: Revolutionizing hysteroscopy outcomes: AI-powered uterine myoma diagnosis algorithm shortens operation time and reduces blood loss
Source: Front Oncol. 2023 Dec 8;13:1325179. doi: 10.3389/fonc.2023.1325179 (PMC10739391; doi:10.3389/fonc.2023.1325179)
Supplement: Supplementary file 1 [file DataSheet_1.zip]

Archive with 4 entries (4 files):
- data spss.csv
- data spss.sav
- output1.spv
- output2.spv
