# Supplementary material for: Revolutionizing hysteroscopy outcomes: AI-powered uterine myoma diagnosis algorithm shortens operation time and reduces blood loss
Source: Front Oncol. 2023 Dec 8;13:1325179. doi: 10.3389/fonc.2023.1325179 (PMC10739391; doi:10.3389/fonc.2023.1325179)
Supplement: Supplementary file 1 [file DataSheet_1.zip › data spss.csv]

age	heightcm	weightkg	BMI	pregnance	vaginaldelivery	cesareansection	aborion	prolongedmenstruation	menstrualcycle	menorrhagia	abnormalleukorrhea	frequenturination	urineretention	constipation	bellyache	infertility	giddy	HGBgL	anaemia	redbloodcell	enlargementoftheuterus	withAI	size（RL）	size（AP）	size（HF）	myomasize	type0	type1	type2	typematching	P（ngml）	E2pgml	operationtime（min）	fluidin	fluidout	fluiddeficit	bleedingml	HGBafteroperationgl	V40	V41	V42	V43	V44	V45	V46	V47	V48	V49	V50
40	158	64	25.64	1	1	0	0	0	0	1	0	0	0	0	0	0	0	97	1	3.13	0	1	2.2	2.8	2.4	2.47	0	0	1	1	.98	198.5	21	1000	800	200	5	106
43	160	67	26.17	1	1	0	0	0	0	0	0	0	0	0	0	0	0	138	0	4.52	0	1	2	1.3	1.4	1.57	1	0	0	1	.44	15.73	25	3000	2700	300	5	130
43	156	55	22.6	2	1	0	1	1	0	1	0	0	0	0	0	0	0	122	0	4.2	1	1	3.4	1.6	1.4	2.13	0	1	0	1	7.1	71.12	25	2000	1700	300	5	120
38	160	54	21.1	1	0	1	0	0	0	1	0	0	0	0	0	0	1	60	1	2.52	0	1	4.3	3.9	3.8	4	0	1	0	1	.15	369.4	35	3000	2500	500	15	113
32	163	57	21.45	1	0	0	0	1	0	0	0	0	0	0	0	0	0	125	0	4.23	0	1	2.9	2.5	2.3	2.57	0	1	0	1	.45	93.06	40	2000	1600	400	15	103
41	166	72	26.13	4	1	0	3	1	0	0	0	0	0	0	0	0	0	135	0	4.4	1	1	2	2.1	1.1	1.73	1	0	0	1	.78	174.3	35	500	300	200	10	119
45	170	63	21.8	2	1	0	1	0	0	0	0	1	0	0	0	0	0	125	0	4.55	0	1	2	2	2	2	1	0	0	1	.19	225.19	35	1000	700	300	5	120
47	160	62	24.22	2	1	0	1	0	1	0	0	0	0	0	0	0	0	129	0	4.25	0	1	3.4	2.9	2.6	2.97	1	0	0	1	.1	72.03	15	1000	800	200	2	120
43	158	52	20.83	1	0	1	0	1	0	1	0	0	0	0	0	0	0	93	1	4.86	0	1	2.9	3	2.5	2.8	0	1	0	1	3.01	62.88	43	2000	1500	500	15	80
23	168	63	22.32	0	0	0	0	1	0	1	0	0	0	0	0	0	1	80	1	3.52	1	1	2.6	3	2.6	2.73	0	1	0	1	1.23	126.04	45	1000	700	300	15	81
41	160	59	23.05	5	1	0	4	0	0	0	1	0	0	0	0	0	0	122	0	3.84	0	1	2.4	2.8	2.8	2.67	1	0	0	1	.24	10	17	1000	800	200	5	120
38	172	65	21.97	1	0	0	1	0	0	0	0	0	0	0	0	0	0	137	0	4.95	0	1	1.7	1.5	1.4	1.53	0	1	0	1	1.23	126.04	55	5000	4350	650	10	130
46	154	61	25.72	3	1	0	2	0	0	0	0	0	0	0	0	0	0	134	0	4.66	0	1	3.7	2.3	1.6	2.53	1	0	0	0	1.32	133.22	15	500	300	200	2	133
45	163	56	21.08	2	1	0	1	1	0	1	0	0	0	0	0	0	0	81	1	3.52	1	1	5.2	4.3	3.3	4.27	0	1	0	1	7.39	66.04	45	3000	2500	500	15	99
42	163	62	23.34	1	0	0	1	0	0	1	0	0	0	0	0	0	0	101	1	4.4	1	1	3.2	2.8	2.9	2.97	0	0	1	1	3.66	77.95	35	2000	1600	400	15	105
44	163	60	22.58	3	2	0	1	1	0	1	0	0	0	0	0	0	1	66	1	3.88	0	1	2.5	2.3	1.7	2.17	0	0	1	1	.26	88.63	22	800	600	200	5	79
46	160	65	25.39	3	3	0	0	0	0	0	0	0	0	0	0	0	0	158	0	5.32	0	1	.3	.3	.3	.3	0	1	0	1	.05	10	11	1000	800	200	2	155
42	167	85	30.48	1	1	0	0	1	0	1	1	0	0	0	0	0	0	125	0	4.36	0	1	2.4	2.7	2.2	2.43	0	1	0	1	1.67	112.42	15	2000	1800	200	5	123
41	161	80	30.86	1	1	0	0	0	0	1	0	0	0	0	0	0	1	83	1	4.33	1	1	4.6	3.9	3.4	3.97	0	0	1	1	7.32	136.72	35	3500	3100	400	10	99
44	158	51	20.43	2	0	1	1	1	0	1	0	1	0	0	0	0	0	131	0	4.3	1	1	2	2	2	2	0	1	0	1	.57	164.71	30	2000	1200	800	10	120
32	163	57	21.45	1	0	0	1	1	0	0	0	0	0	1	0	0	0	123	0	4.22	0	1	2.8	2.6	2.2	2.53	0	1	0	0	.44	94.1	47	2000	1300	700	15	114
40	159	56	22.15	6	1	0	5	1	0	0	0	0	0	0	0	0	0	99	1	4.12	1	1	2.8	2.9	2.8	2.83	0	1	0	1	5.17	101.15	45	5000	4300	700	20	93
26	161	67	25.85	1	0	0	1	0	0	1	0	0	0	0	0	0	1	79	1	3.89	0	1	4.3	3.8	3.5	3.87	0	1	0	1	1.23	157.56	35	2000	1500	500	5	80
47	168	75	26.57	3	0	1	2	0	0	1	0	0	0	0	0	0	1	79	1	4.32	1	1	2.4	2.6	2.1	2.37	0	1	0	1	.05	84.16	40	1000	700	300	10	80
47	167	78	27.97	3	0	1	2	0	0	0	0	0	0	0	0	0	0	129	0	4.69	0	1	1	1	1	1	1	0	0	1	5.02	55.84	31	1000	750	250	5	125
39	155	59	24.56	1	0	1	0	1	0	1	0	0	0	0	0	0	0	87	1	3.98	0	1	1.9	1.7	1.9	1.83	0	0	1	1	1.84	37.85	38	1000	650	350	10	87
47	159	52	20.57	4	1	0	3	0	0	0	0	0	0	0	0	0	0	104	0	3.69	0	1	1.8	1.3	1.2	1.43	1	0	0	1	1.55	94.42	19	2000	1750	250	5	105
35	162	63	24.01	5	0	1	4	0	0	1	0	0	0	0	0	0	0	131	0	4.23	0	1	3.3	2	2	2.43	0	0	1	1	1.91	60.82	45	5000	4450	550	10	123
45	160	65	25.39	4	1	0	3	0	1	0	0	0	0	0	0	0	1	84	1	4.57	0	0	2	2	1.5	1.83	0	1	0	1	19.79	198	25	1000	700	300	5	87
41	160	47	18.36	0	0	0	0	0	0	1	0	0	0	0	0	0	0	125	0	4.09	0	0	1.5	1.5	1.5	1.5	0	1	0	1	1.95	81.95	45	2000	1550	450	10	123
48	165	68	24.98	2	1	0	1	0	0	1	0	0	0	0	0	0	0	102	0	4.22	1	0	2.5	2.5	2	2.33	0	1	0	1	7.58	315.27	39	4500	4100	400	10	97
59	162	47	17.91	3	1	0	2	0	0	0	0	0	0	0	0	0	0	140	0	4.65	0	0	2.8	2.6	2.6	2.67	0	0	1	1	.33	7.6	54	3000	2500	500	10	139
35	162	55	20.96	1	1	0	0	1	0	0	0	0	0	0	0	0	0	125	0	4.46	0	0	1.5	1.5	1.5	1.5	1	0	0	0	.03	62.15	22	2000	1700	300	5	128
39	158	50	20.03	4	0	2	2	0	0	0	0	0	0	0	0	0	0	137	0	4.48	0	0	2.3	2.4	1.8	2.17	0	1	0	1	6.23	161.45	24	2000	1700	300	5	133
35	163	56	20.08	1	0	0	1	1	0	1	0	0	0	0	0	0	0	88	1	4.13	0	0	2.5	2	2	2.17	0	1	0	1	5.45	151.57	52	3000	2500	500	15	100
47	162	63	24.01	3	1	0	2	0	0	1	0	0	0	0	0	0	0	125	0	4.48	0	0	3	4	3	3.33	0	0	1	1	.24	74.97	45	2000	1600	400	15	115
44	163	95	35.76	1	0	1	0	1	0	1	0	1	0	0	0	0	1	140	0	4.87	1	0	2.5	3.2	2.2	2.63	0	0	1	1	.19	82.49	67	4000	3400	600	20	138
38	163	65	24.46	0	0	0	0	0	1	1	0	0	0	0	0	0	1	97	1	3.15	0	0	2	1.5	1.5	1.67	0	1	0	1	.37	23.63	35	2000	1600	400	10	90
44	158	66	26.44	7	2	1	4	1	0	1	0	0	0	0	0	0	0	80	1	3.53	0	0	4.3	4	4	4.1	0	1	0	1	.51	302.69	81	6000	5200	800	25	84
39	162	60	22.86	3	1	0	2	1	0	1	0	0	0	0	0	0	0	96	1	3.87	1	0	4	3	3	3.33	1	0	0	1	9.9	135.63	10	500	450	50	5	90
48	157	65	26.37	2	1	0	1	1	0	0	0	0	0	0	0	0	0	131	0	4.58	0	0	3	2.5	2	2.5	1	0	0	1	.43	24.51	31	1300	900	400	10	130
42	158	88	35.25	3	1	0	2	0	0	0	0	0	0	0	0	0	0	133	0	4.72	0	0	2.4	2.4	2	2.27	1	0	0	1	4.56	179.94	65	2500	2000	500	20	126
43	153	62	26.49	2	1	0	1	0	1	1	0	0	0	0	0	0	0	127	0	4.24	0	0	2	1.5	1.5	1.67	0	1	0	1	.32	727.07	15	500	450	50	10	120
39	165	76	27.92	3	2	0	1	0	0	1	0	0	0	0	0	0	1	97	1	4.22	0	0	2.7	2.7	2.3	2.57	0	1	0	1	.17	63.49	18	500	400	100	5	88
51	153	45	19.22	0	0	0	0	0	0	0	0	0	0	0	0	0	0	141	0	4.58	0	0	2.5	2.5	2.5	2.5	1	0	0	1	.4	9.33	59	3000	2300	700	15	132
46	154	73	30.78	3	2	0	1	0	0	1	0	0	0	0	0	0	0	113	0	4.84	0	0	2.5	2	1	1.83	0	1	0	1	4.54	79.94	50	4000	3300	700	15	98
56	153	56	23.92	3	0	1	2	0	0	0	0	0	0	0	0	0	0	118	0	4.21	0	0	3	2.5	2.5	2.67	0	1	0	0	.21	28.32	50	2500	2000	500	15	110
29	167	60	21.51	0	0	0	0	0	0	0	0	0	0	0	0	0	0	122	0	4.1	0	0	2.4	2.4	2.6	2.47	1	0	0	1	.32	90.97	32	2000	1700	300	10	120
47	155	55	22.89	4	1	0	3	1	0	0	0	0	0	0	0	0	0	89	1	3.15	0	0	3	2.5	2.5	2.67	1	0	0	1	5.49	77.65	30	3000	2700	300	5	90
46	160	56	21.88	4	1	0	3	0	0	0	0	0	0	0	0	0	0	137	0	4.35	0	0	2.5	2	2	2.17	0	1	0	0	.31	15.66	34	2500	2100	400	5	121
40	174	74	24.44	2	2	0	0	1	0	1	0	0	0	0	0	0	0	122	0	4.93	0	0	3	3	2	2.67	1	0	0	0	5.83	71.36	50	2500	2000	500	20	117
43	170	65	22.49	1	0	1	0	1	0	0	0	0	0	0	0	0	0	120	0	4.47	0	0	4	3	3	3.33	1	0	0	1	.66	35.88	62	3000	3400	600	20	108
54	160	75	29.3	2	1	0	1	0	0	1	0	0	0	0	0	0	0	119	0	4.87	0	0	2.5	2.5	2.5	2.5	0	1	0	1	.19	6.78	59	1500	1100	400	20	110
42	162	52	19.81	4	2	0	2	1	0	1	0	0	0	0	0	0	0	121	0	4.35	0	0	2	1.8	1.5	1.77	1	0	0	1	.65	242.83	34	1500	1100	400	10	119
41	170	88	30.45	1	1	0	0	0	0	1	0	0	0	0	0	0	0	111	0	3.97	1	0	3.5	3.5	3.2	3.4	0	0	1	1	5.74	56.73	50	4500	4100	400	15	104
47	157	58	23.53	1	0	1	0	2	1	1	0	0	0	0	0	0	0	86	1	3.03	0	0	2.5	1.7	1.7	1.97	0	0	1	1	1.78	337.69	19	1000	800	200	10	127
[truncated: 9 more columns]
